# Supplementary material for: Genome-Wide Association Study of Gluteus Medius Muscle Size in a Crossbred Pig Population
Source: Vet Sci. 2025 Aug 3;12(8):730. doi: 10.3390/vetsci12080730 (PMC12389951; doi:10.3390/vetsci12080730)
Supplement: Supplementary file 1 [file vetsci-12-00730-s001.zip › TableS1.xlsx]

## Sheet: Sheet1
Table S1. Top 10 Phenotypes Associated with Genome-Wide Significant SNPs from PigBiobank Meta-GWAS Analysis.
SNP ID	Trait Name	Sub Category	Main Category	P-value
rs81381267	Precipitation of driest month	Precipitation	Adaptation	3.4334x10-6
	Precipitation of driest quarter	Precipitation	Adaptation	2.6249×10-5
	Mean temperature of driest quarter	Temperature	Adaptation	1.6125x10-4
	Latitude	Geography	Adaptation	2.4992×10-4
	Wet day frequency	Climate	Adaptation	5.0489x10-4
	Potential evapotranspiration	Climate	Adaptation	7.7280x10-4
	Teat number	Reproductive organs	Reproduction	1.2380x10-3
	Annual mean temperature	Temperature	Adaptation	1.2637x10-3
	Mean temperature of coldest quarter	Temperature	Adaptation	1.4756x10-3
	Mean temperature of wettest quarter	Temperature	Adaptation	2.0599x10-3
rs697734475	Semen colour (DRP)	Reproductive	Reproduction	1.6100x10-3
	Asian european pigs differentiation	Population	Adaptation	2.2955x10-3
	LDL cholesterol	Blood parameters	Health	2.5830x10-3
	Lean cuts percentage	Anatomy	Meat and carcass	2.9640x10-3
	Total Cholesterol	Blood parameters	Health	3.9290x10-3
	Body weight (birth)	Growth	Production	5.0180x10-3
	Body weight	Growth	Production	7.5360x10-3
	Cholesteryl ester transfer protein activity	Blood parameters	Health	8.3570x10-3
	Intramuscular fat content	Fatness	Meat and carcass	8.4200x10-3
	Platelet distribution width	Blood parameters	Health	1.0380x10-2
rs81298447	Backfat thickness	Fatness	Meat and carcass	5.1750x10-3
	Loin muscle depth	Anatomy	Meat and carcass	6.7520x10-3
	Loin muscle depth	Anatomy	Meat and carcass	7.9450x10-3
	Loin muscle depth	Anatomy	Meat and carcass	1.4160x10-2
	Cooking yield	Texture	Meat and carcass	1.4290x10-2
	Backfat thickness	Fatness	Meat and carcass	2.0860x10-2
	Backfat thickness	Fatness	Meat and carcass	3.1350x10-2
	Backfat thickness (first rib)	Fatness	Meat and carcass	3.8790x10-2
	Total number of born (parity 1)	Litter	Reproduction	4.5700x102
	Teat number	Reproductive organs	Reproduction	4.5920x10-2
rs81458910	Longitude	Geography	Adaptation	6.3931x10-5
	Wet day frequency	Climate	Adaptation	5.9375x10-4
	Isothermality	Temperature	Adaptation	7.3765x10-4
	Mean temperature of wettest quarter	Temperature	Adaptation	7.7690x10-4
	Number born of healthy pigs (parity 6)	Litter	Reproduction	9.5280x10-4
	Loin muscle area	Anatomy	Meat and carcass	3.0820x10-3
	Mean diurnal range	Temperature	Adaptation	3.6002x10-3
	Number born alive (parity 6)	Litter	Reproduction	5.0270x10-3
	Backfat thickness	Fatness	Meat and carcass	5.7940x10-3
	Total number of born (parity 6)	Litter	Reproduction	6.6630x10-3
Phenotypic information is based on the PigBiobank database (http://pigbiobank.farmgtex.org/).
