# Supplementary material for: Genome-Wide Association Study of Gluteus Medius Muscle Size in a Crossbred Pig Population
Source: Vet Sci. 2025 Aug 3;12(8):730. doi: 10.3390/vetsci12080730 (PMC12389951; doi:10.3390/vetsci12080730)
Supplement: Supplementary file 1 [file vetsci-12-00730-s001.zip › TableS2.xlsx]

## Sheet: Sheet1
Table S2. The distribution of genes within a 1 Mb range around significantly associated SNPs for the GMA trait.
SNP	SSC	Position(bp)	Gene ID	Gene_Name	Distance(kb）
rs81381267	4	14866061	ENSSSCG00000005975	MTSS1	67.27
rs81381267	4	14866061	ENSSSCG00000005971	-	-141.155
rs81381267	4	14866061	ENSSSCG00000056270	-	-159.911
rs81381267	4	14866061	ENSSSCG00000005970	SQLE	-165.935
rs81381267	4	14866061	ENSSSCG00000005969	WASHC5	-197.748
rs81381267	4	14866061	ENSSSCG00000005976	NDUFB9	239.244
rs81381267	4	14866061	ENSSSCG00000030603	TATDN1	247.251
rs81381267	4	14866061	ENSSSCG00000037755	NSMCE2	-267.984
rs81381267	4	14866061	ENSSSCG00000024412	RNF139	288.27
rs81381267	4	14866061	ENSSSCG00000040731	TMEM65	397.684
rs697734475	10	1441934	ENSSSCG00000040323	RGS21	-72.29
rs697734475	10	1441934	ENSSSCG00000033945	RGS18	78.938
rs697734475	10	1441934	ENSSSCG00000032416	RGS1	-290.196
rs697734475	10	1441934	ENSSSCG00000040300	RGS13	-359.712
rs81298447	13	176619148	ENSSSCG00000012001	ROBO1	-139.7
rs81458910	16	39179599	ENSSSCG00000016929	PDE4D	within
rs81458910	16	39179599	ENSSSCG00000035012	DEPDC1B	286.898
rs81458910	16	39179599	ENSSSCG00000055745	-	-311.508
rs81458910	16	39179599	ENSSSCG00000035012	ELOVL7	408.53
SSC, Sus scrofa chromosome; Distance, the SNP located upstream/downstream of the gene.
