# Supplementary material for: Genome-Wide Association Study of Gluteus Medius Muscle Size in a Crossbred Pig Population
Source: Vet Sci. 2025 Aug 3;12(8):730. doi: 10.3390/vetsci12080730 (PMC12389951; doi:10.3390/vetsci12080730)
Supplement: Supplementary file 1 [file vetsci-12-00730-s001.zip › TableS3.xlsx]

## Sheet: Sheet1
Table S3. Enrichment analysis of genes in the 1 Mb range of snp significantly associated with GMA traits.
Category	Term	Gene_Count	Gene_proportion	p-Value	Genes
GOTERM_BP_DIRECT	GO:0009968~negative regulation of signal transduction	4	25	4.22497e-06	RGS18, RGS13, RGS1, RGS21
GOTERM_CC_DIRECT	GO:0009898~cytoplasmic side of plasma membrane	2	12.5	0.0485184	RGS1, MTSS1
GOTERM_CC_DIRECT	GO:0005783~endoplasmic reticulum	3	18.75	0.0747725	SQLE, RNF139, ELOVL7
KEGG_PATHWAY	ssc01100:Metabolic pathways	4	25	0.0369085	SQLE, NDUFB9, PDE4D, ELOVL7
